# Supplementary material for: Long-Term Amelioration Practices Reshape the Soil Microbiome in a Coastal Saline Soil and Alter the Richness and Vertical Distribution Differently Among Bacterial, Archaeal, and Fungal Communities
Source: Front Microbiol. 2022 Jan 11;12:768203. doi: 10.3389/fmicb.2021.768203 (PMC8787143; doi:10.3389/fmicb.2021.768203)
Supplement: Supplementary file 2 [file Table_1.XLSX]

## Sheet: Sheet1
Table S3 Associations of micribial genera with functional groups
	function/guild	taxonomy (genus)
archaea	aerobic ammonia oxidation nitrification	Candidatus Nitrosotenuis
		Candidatus Nitrocosmicus
		Candidatus Nitrososphaera
		Candidatus Nitrosoarchaeum
bacteria	aerobic ammonia oxidation	Nitrosomonas
		Nitrosospira
		Nitrosococcus
	aerobic nitrite oxidation	Nitrospina
		Leptospirillum
		Nitrospira
		Nitrospira
		Unidentified taxa in Rokubacteriales
	nitrification	Nitrospina
		Leptospirillum
		Nitrospira
		Nitrosomonas
		Nitrosospira
		Nitrosococcus
		Unidentified taxa in Rokubacteriales
	denitrification	Henriciella
		Pseudolabrys
		Pseudorhodoplanes
		Rhodoplanes
		Paracoccus
		Zobellella
		Microvirgula
		Unidentified taxa in Burkholderiaceae
		Unidentified taxa in Pseudomonadaceae
	nitrite respiration	Bacillus
		Lactobacillus
		Clostridiumsensustricto1
		CandidatusKuenenia
		Henriciella
		Pseudolabrys
		Pseudorhodoplanes
		Rhodoplanes
		Paracoccus
		Zobellella
		Microvirgula
		Unidentified taxa in Burkholderiaceae
	nitrate respiration	Bacillus
		Gracilibacillus
		Henriciella
		Pseudolabrys
		Pseudorhodoplanes
		Rhodoplanes
		Paracoccus
		Magnetospirillum
		Thalassospira
		Zobellella
		Microvirgula
		Achromobacter
		Azoarcus
		Dechloromonas
		Stenotrophomonas
	nitrogen respiration	Bacillus
		Gracilibacillus
		Lactobacillus
		Clostridiumsensustricto1
		Candidatus Kuenenia
		Henriciella
		Pseudolabrys
		Pseudorhodoplanes
		Rhodoplanes
		Paracoccus
		Magnetospirillum
		Thalassospira
		Zobellella
		Microvirgula
		Achromobacter
		Azoarcus
		Azospira
		Dechloromonas
		Stenotrophomonas
	nitrate reduction	Rubrobacter
		Bacillus
		Gracilibacillus
		Paenibacillus
		Staphylococcus
		Henriciella
		Pseudolabrys
		Rhodoplanes
		Paracoccus
		Magnetospirillum
		Thalassospira
		Aeromonas
		Zobellella
		Rheinheimera
		Microvirgula
		Achromobacter
		Janthinobacterium
		Azoarcus
		Azospira
		Dechloromonas
		Morganella
		Hahella
		Enhydrobacter
		Vibrio
		Stenotrophomonas
		Cephaloticoccus
		Diplosphaera
		Opitutus
fungi	Arbuscular Mycorrhizal	Unidentified taxa in Glomeraceae
		Unidentified taxa in Paraglomeromycetes
